# Supplementary material for: Discovery adductomics provides a comprehensive portrait of tissue-, age- and sex-specific DNA modifications in rodents and humans
Source: Nucleic Acids Res. 2023 Oct 16;51(20):10829–45. doi: 10.1093/nar/gkad822 (PMC10639045; doi:10.1093/nar/gkad822)
Supplement: gkad822_Supplemental_Files [file gkad822_supplemental_files.zip]

Archive with 6 entries (6 files):
- Guilbaud et al Revised Supplementary Information 2023 8-25.pdf
- Guilbaud et al Supplementary Table S2 2023 7-12.xlsx
- Guilbaud et al Supplementary Table S3 2023 7-9.xlsx
- Guilbaud et al Supplementary Table S4 Highlighted 2023 7-9.xlsx
- Guilbaud et al Supplementary Table S5 2023 4-18.xlsx
- Guilbaud et al Supplementary Table S6 2023 4-19.xlsx
